# Supplementary material for: Key genes and co-expression modules involved in asthma pathogenesis
Source: PeerJ. 2020 Feb 3;8:e8456. doi: 10.7717/peerj.8456 (PMC7003696; doi:10.7717/peerj.8456)
Supplement: Supplemental Information 1 [file peerj-08-8456-s001.r]

##WGCNA process
fpkm=read.table("GSE43696_series_matrix",comment.char = "!",stringsAsFactors = F,header=T,sep = "\t")  
duiying=read.table("duiying.txt",stringsAsFactors = F,header=T,sep = "\t")  
duiying <-duiying[,-2]
rownames(fpkm)<-fpkm[,1]
fpkm <-fpkm[,-1]
RNAseq<-fpkm
RNAseq = RNAseq[match(duiying$ID,rownames(RNAseq)),]
RNAseq = cbind(duiying$Gene.symbol,RNAseq)
RNAseq<-RNAseq[-1,]
colnames(RNAseq)[1]<-"symbol"
RNAseq1<-with(RNAseq,aggregate.data.frame(RNAseq[,2:109],by = list(symbol),FUN=mean))  
rownames(RNAseq1)<-RNAseq1[,1]
RNAseq1 <-RNAseq1[,-1]

WGCNA_matrix = t(RNAseq1[order(apply(RNAseq1,1,mad), decreasing = T)[1:5000],])
library(WGCNA)
s = abs(bicor(WGCNA_matrix))
powers = c(c(1:10), seq(from = 12, to=20, by=2))
sft = pickSoftThreshold(WGCNA_matrix, powerVector = powers, verbose = 5)
plot(sft$fitIndices[,1], -sign(sft$fitIndices[,3])*sft$fitIndices[,2],
     xlab='Soft Threshold (power)',ylab='Scale Free Topology Model Fit,signed R^2',
     type='n', main = paste('Scale independence'));
text(sft$fitIndices[,1], -sign(sft$fitIndices[,3])*sft$fitIndices[,2],
     labels=powers,cex=1,col='red'); abline(h=0.90,col='red')
#calculation of adjacency matrix
beta = 8
a = s^beta
#dissimilarity measure
w = 1-a


geneTree = hclust(as.dist(w), method = 'average')

modules = cutreeDynamic(dendro = geneTree, distM = w, deepSplit = 4, pamRespectsDendro = FALSE,
                        minClusterSize = 30)

module.colours = labels2colors(modules)
table(module.colours)
plotDendroAndColors(geneTree, module.colours, 'Module colours', dendroLabels = FALSE, hang = 0.03,
                    addGuide = TRUE, guideHang =1, main='')
library(ape)
MEs = moduleEigengenes(WGCNA_matrix, colors = module.colours, excludeGrey = FALSE)$eigengenes
MEDiss = 1-cor(MEs);
METree = hclust(as.dist(MEDiss), method = 'average');
par(mar = c(2, 2, 2, 2))
plot(METree,main = "Clustering of module eigengenes",xlab = "", sub = "")
MEDissThres = 0.25
abline(h=MEDissThres, col = "red")
merge = mergeCloseModules(WGCNA_matrix, module.colours, cutHeight = MEDissThres, verbose = 3)
mergedColors = merge$colors;
mergedMEs = merge$newMEs;
plotDendroAndColors(geneTree, cbind(module.colours, mergedColors),
                    c("Dynamic Tree Cut", "Merged dynamic"),
                    dendroLabels = FALSE, hang = 0.03,
                    addGuide = TRUE, guideHang = 0.05)

#########
lscore= rep(NA,length(RNAseq1))
lscore[1:20] = 0
lscore[21:70] = 1
lscore[71:108] = 2
options(scipen=6)
GS_lscore =as.matrix(sapply(1:ncol(WGCNA_matrix),function(x) (kruskal.test(WGCNA_matrix[,x]~lscore)$p.value)))
rownames(GS_lscore) = colnames(WGCNA_matrix)

ref_genes = colnames(WGCNA_matrix)
library(org.Hs.eg.db)
GO = toTable(org.Hs.egGO); SYMBOL = toTable(org.Hs.egSYMBOL)
GO_data_frame = data.frame(GO$go_id, GO$Evidence,SYMBOL$symbol[match(GO$gene_id,SYMBOL$gene_id)])

library(AnnotationDbi)
GO_ALLFrame = GOAllFrame(GOFrame(GO_data_frame, organism = 'Homo sapiens'))
library(GSEABase)
gsc <- GeneSetCollection(GO_ALLFrame, setType = GOCollection())
#perform GO enrichment analysis and save results to list - this make take several minutes
library(GOstats)
GSEAGO = vector('list',length(unique(modules)))
for(i in 0:(length(unique(modules))-1)){
  GSEAGO[[i+1]] = summary(hyperGTest(GSEAGOHyperGParams(name = 'Homo sapiens GO', 
                                                        geneSetCollection = gsc, geneIds = rownames(RNAseq1)[modules==i], 
                                                        universeGeneIds = ref_genes, ontology = 'BP', pvalueCutoff = 0.05, 
                                                        conditional = FALSE, testDirection = 'over')))
  print(i)
}
cutoff_size = 100

GO_module_name = rep(NA,length(unique(modules)))
for (i in 1:length(unique(modules))){
  GO_module_name[i] = 
    GSEAGO[[i]][GSEAGO[[i]]$Size<cutoff_size,
                ][which(GSEAGO[[i]][GSEAGO[[i]]$Size<cutoff_size,]$Count==max(GSEAGO[[i]][GSEAGO[[i]]$
                                                                                            Size<cutoff_size,]$Count)),7]
}

library(plyr)
MS.lscore = as.data.frame(cbind(GS_lscore,modules))
MS.lscore$log_p_value = -log10(as.numeric(MS.lscore[,1]))
MS.lscore = ddply(MS.lscore, .(modules), summarize, mean(log_p_value), sd(log_p_value))
colnames(MS.lscore) = c('modules','pval','sd')
MS.lscore.bar = as.numeric(MS.lscore[,2])
MS.lscore.bar[MS.lscore.bar<(-log10(0.05))] = 0
names(MS.lscore.bar) = GO_module_name
MS.lscore_m<-cbind(MS.lscore.bar)
METree.GO = METree
label.order = match(METree$labels,paste0('ME',labels2colors(0:(length(unique(modules))-1))))
METree.GO$labels = GO_module_name[label.order]
library(phytools)
par(mar = c(2, 6, 2, 5))
plotTree.wBars(mar = c(2, 6, 2, 5),as.phylo(METree.GO), MS.lscore.bar, tip.labels = F, scale = 0.5, width=0.1)
plot(METree.GO,main = "Clustering of module eigengenes",xlab = "", sub = "")
color<-matrix(data=NA,ncol=1,nrow=length(MS.lscore_m)) 
for (i in 0:(length(MS.lscore_m)-1)) {
  
  color[i+1,1]<-(unique(modules_m[which(modules_m[,1]==i),2]))
}
module_pathway<-cbind(color,GO_module_name,MS.lscore_m)
rownames(module_pathway)<-c(0:(length(MS.lscore_m)-1))


MET = orderMEs(MEs)
sizeGrWindow(7, 6) 
plotEigengeneNetworks(MET, "Eigengene adjacency heatmap", marHeatmap = c(3,4,2,2), plotDendrograms = FALSE, xLabelsAngle = 90)


MM = abs(bicor(WGCNA_matrix, mergedMEs)) 
modules_m<-cbind(modules,mergedColors,rownames(a))
modules_m[modules==0,]
label.order<-matrix(data=NA,ncol=1,nrow=5000) 
for(i in 1:5000){
  label.order[i,1]=MM[modules_m[i,3],paste0('ME',modules_m[i,2])]  # MM["CLCA1","MEtan"]
}
modules_m<-as.data.frame(cbind(modules_m,label.order))
colnames(modules_m)<-c("modules","colours","gene","pval")
modules_m$pval<-as.numeric(levels(modules_m$pval))[modules_m$pval]
modules_m$modules<-as.numeric(levels(modules_m$modules))[modules_m$modules]

names(modules_m$modules) <- "NULL"  #  'names' attribute [5000] must be the same length as the vector [2323]
names(modules_m$pval) <- "NULL"
names(modules_m$colours) <- "NULL"
names(modules_m$gene) <- "NULL"

modules_3 = ddply(modules_m, .(modules),summarise,sort(pval,decreasing = T)[1:10])
colnames(modules_3)<-c("modules","pval")
modules_4<-merge(modules_m, modules_3, by = c("modules","pval")) 
modules_5<-WGCNA_matrix[,as.character(modules_4$gene[modules_4$modules==6|modules_4$modules==7|modules_4$modules==19])]  

group = rep(NA,108)
modules_5<-as.data.frame(cbind(modules_5,group)) 
modules_5$group[1:20]<-"c"
modules_5$group[21:70]<-"MMA"
modules_5$group[71:108]<-"SA"
modules_5$group<-as.factor(modules_5$group)

colnames(modules_5)[21]<-sub("-","",colnames(modules_5)[21])

modules_3 = ddply(modules_m, .(modules),summarise,pval>mean(pval))
colnames(modules_3)<-c("modules","pval")
modules_5<-modules_m[which(modules_3$pval==TRUE),]
