# Supplementary material for: Key genes and co-expression modules involved in asthma pathogenesis
Source: PeerJ. 2020 Feb 3;8:e8456. doi: 10.7717/peerj.8456 (PMC7003696; doi:10.7717/peerj.8456)
Supplement: Supplemental Information 2 [file peerj-08-8456-s002.r]

set.seed(71) #set.seed(69)  #set.seed(70)	
library(randomForest)	
	
modules_5<-WGCNA_matrix[,] #5000	
#modules_5<-as.data.frame(t(RNAseq1))	
#modules_5<-WGCNA_matrix[,as.character(modules_m$gene[modules_m$modules==6|modules_m$modules==7|modules_m$modules==19|modules_m$modules==10|modules_m$modules==12|modules_m$modules==15|modules_m$modules==21|modules_m$modules==22])]  #¼¸¸ömoduleµÄ»ùÒò	
	
#modules_5<-modules_7[,1:50]	
	
	
colnames(modules_5)<-paste("gene",c(1:ncol(modules_5)),sep="")	
	
group = rep(NA,108)	
modules_5<-as.data.frame(cbind(modules_5,group)) 	
modules_5$group[1:20]<-"c"	
modules_5$group[21:70]<-"MMA" 	
modules_5$group[71:108]<-"SA"	
modules_5$group<-as.factor(modules_5$group)	
	
rf1 <- randomForest(group ~ ., data = modules_5,importance=TRUE,proximity=TRUE)	
	
# whole genes estimated error rates   set.seed(71)	
# rf1 <- randomForest(group ~ .,ntree=1000, data = modules_5,importance=TRUE,proximity=TRUE,	
#                    method = "repeatedcv",number = 10, repeats = 10,	
#                    mtry=1)	
print(rf1) 	
	
#print(importance(rf1,type = 2)) 	
sig<-as.matrix(importance(rf1,type = 2))	
sig2<-as.matrix(sig[order(sig,decreasing = T),])	
	
#modules_6<-WGCNA_matrix[,]  #5000¸ö×Ü»ùÒò	
#modules_6<-WGCNA_matrix[,as.character(modules_m$gene[modules_m$modules==6|modules_m$modules==7|modules_m$modules==19|modules_m$modules==10|modules_m$modules==12|modules_m$modules==15|modules_m$modules==21|modules_m$modules==22])]  #¼¸¸ömoduleµÄ»ùÒò	
	
record <- array(NA, dim=c(50,2))	
g=1	
modules_6<-modules_5	
#for (num in c(4000,3000,2000,1000,900,800,700,600,500,400,300,200,100,90,80,70,60,55,50,45,40,35,30,25,20,15,10)) {  #5000¸ö×Ü»ùÒò	
for (num in c(4000,3000,2000,1000,900,800,700,600,500,400,300,200,100,90,80,70,60,55,50)) {  #5000¸ö×Ü»ùÒò	
    	
#for (num in seq(700,50,-50)) { 	
#num<-2500	
try= rep(NA,num)	
try[1:num]<-sub("gene","",rownames(sig2)[1:num])	
	
modules_5<-modules_6[,as.numeric(try)]	
modules_6<-modules_5	
colnames(modules_5)<-paste("gene",c(1:num),sep="")	
	
	
group = rep(NA,108)	
modules_5<-as.data.frame(cbind(modules_5,group)) 	
modules_5$group[1:20]<-"c"	
modules_5$group[21:70]<-"MMA" 	
modules_5$group[71:108]<-"SA"	
modules_5$group<-as.factor(modules_5$group)	
	
rf <- randomForest(group ~ ., data = modules_5,importance=TRUE,proximity=TRUE)	
	
# rf <- randomForest(group ~ ., data = modules_5,importance=TRUE,proximity=TRUE,	
#                    method = "repeatedcv",number = 10, repeats = 10)	
	
# rf <- randomForest(group ~ ., ntree=1000,data = modules_5,importance=TRUE,proximity=TRUE,	
#                    method = "repeatedcv",number = 10, repeats = 10)	
	
print(rf) 	
	
record[g,1]<-num	
record[g,2]<-rf$err.rate[500,1]	
g=g+1	
#print(importance(rf,type = 2)) 	
sig<-as.matrix(importance(rf,type = 2))	
sig2<-as.matrix(sig[order(sig,decreasing = T),])	
	
}	


########## overlapgene	
overlapgene=read.table("37gene.txt",stringsAsFactors = F,header=F,sep = "\n")	
	
overlap_matrix<-WGCNA_matrix[,match(overlapgene[,1],colnames(WGCNA_matrix))]	
	
#as.matrix(colnames(overlap_matrix))	
	
	
set.seed(71)	
modules_5<-overlap_matrix	
	
#colnames(modules_5)<-paste("gene",c(1:ncol(modules_5)),sep="")	
colnames(modules_5)[1]<-"HLA_DPB1"	
group = rep(NA,108)	
modules_5<-as.data.frame(cbind(modules_5,group)) 	
modules_5$group[1:20]<-"c"	
modules_5$group[21:70]<-"MMA" 	
modules_5$group[71:108]<-"SA"	
modules_5$group<-as.factor(modules_5$group)	

#tenfold CV	
rf <- randomForest(group ~ ., ntree=1000,data = modules_5,importance=TRUE,proximity=TRUE,	
                   method = "repeatedcv",number = 10, repeats = 10,	
                   mtry=1)	
